# Supplementary material for: Code and data on the processing of the pulsed-field gel electrophoresis images: A matlab script
Source: Data Brief. 2019 Dec 20;28:105035. doi: 10.1016/j.dib.2019.105035 (PMC6940661; doi:10.1016/j.dib.2019.105035)
Supplement: Multimedia component 1 [file mmc1.zip]

Archive with 12 entries (11 files):
- dib_105035_PFGE images for Acineto-AF/PFGE images for Acineto-AF/
- dib_105035_PFGE images for Acineto-AF/PFGE images for Acineto-AF/Acineto-AF (1).tif
- dib_105035_PFGE images for Acineto-AF/PFGE images for Acineto-AF/Acineto-AF (10).tif
- dib_105035_PFGE images for Acineto-AF/PFGE images for Acineto-AF/Acineto-AF (11).tif
- dib_105035_PFGE images for Acineto-AF/PFGE images for Acineto-AF/Acineto-AF (2).tif
- dib_105035_PFGE images for Acineto-AF/PFGE images for Acineto-AF/Acineto-AF (3).tif
- dib_105035_PFGE images for Acineto-AF/PFGE images for Acineto-AF/Acineto-AF (4).tif
- dib_105035_PFGE images for Acineto-AF/PFGE images for Acineto-AF/Acineto-AF (5).tif
- dib_105035_PFGE images for Acineto-AF/PFGE images for Acineto-AF/Acineto-AF (6).tif
- dib_105035_PFGE images for Acineto-AF/PFGE images for Acineto-AF/Acineto-AF (7).tif
- dib_105035_PFGE images for Acineto-AF/PFGE images for Acineto-AF/Acineto-AF (8).tif
- dib_105035_PFGE images for Acineto-AF/PFGE images for Acineto-AF/Acineto-AF (9).tif
