# Supplementary material for: Code and data on the processing of the pulsed-field gel electrophoresis images: A matlab script
Source: Data Brief. 2019 Dec 20;28:105035. doi: 10.1016/j.dib.2019.105035 (PMC6940661; doi:10.1016/j.dib.2019.105035)
Supplement: Multimedia component 2 [file mmc2.zip]

Archive with 11 entries (10 files):
- dib_105035_PFGE images for Staphylococcus Aureus/PFGE images for Staphylococcus Aureus/
- dib_105035_PFGE images for Staphylococcus Aureus/PFGE images for Staphylococcus Aureus/Staphylococcus aureus (1).tif
- dib_105035_PFGE images for Staphylococcus Aureus/PFGE images for Staphylococcus Aureus/Staphylococcus aureus (10).tif
- dib_105035_PFGE images for Staphylococcus Aureus/PFGE images for Staphylococcus Aureus/Staphylococcus aureus (2).tif
- dib_105035_PFGE images for Staphylococcus Aureus/PFGE images for Staphylococcus Aureus/Staphylococcus aureus (3).tif
- dib_105035_PFGE images for Staphylococcus Aureus/PFGE images for Staphylococcus Aureus/Staphylococcus aureus (4).tif
- dib_105035_PFGE images for Staphylococcus Aureus/PFGE images for Staphylococcus Aureus/Staphylococcus aureus (5).tif
- dib_105035_PFGE images for Staphylococcus Aureus/PFGE images for Staphylococcus Aureus/Staphylococcus aureus (6).tif
- dib_105035_PFGE images for Staphylococcus Aureus/PFGE images for Staphylococcus Aureus/Staphylococcus aureus (7).tif
- dib_105035_PFGE images for Staphylococcus Aureus/PFGE images for Staphylococcus Aureus/Staphylococcus aureus (8).tif
- dib_105035_PFGE images for Staphylococcus Aureus/PFGE images for Staphylococcus Aureus/Staphylococcus aureus (9).tif
