# Supplementary material for: Code and data on the processing of the pulsed-field gel electrophoresis images: A matlab script
Source: Data Brief. 2019 Dec 20;28:105035. doi: 10.1016/j.dib.2019.105035 (PMC6940661; doi:10.1016/j.dib.2019.105035)
Supplement: Multimedia component 3 [file mmc3.xml]

<?xml version="1.0" encoding="utf-8" standalone="no"?>
<data>
  <datasets>
    <author>mohammad.rezaei@kums.ac.ir</author>
    <type>1</type>
    <dataset>
      <name>Matlab scripts for Lane tracking and band detection on the Pulsed-Field Gel Electrophoresis images</name>
      <caption />
      <description>Here a matlab script was presented for lane tracking and band detection on the pulsed field gel electrophoresis (PFGE) images. it can also be used as a software tool for automatic analysis of PFGE images.

</description>
      <filetype>
        <name />
      </filetype>
      <filesize />
      <source>0</source>
      <sourcename>Original Data</sourcename>
      <access>
        <type>1</type>
        <name>Data available in data repository</name>
        <reponame>Mendeley Data</reponame>
        <PersistentId>10.17632/mcnfncf25t.1</PersistentId>
        <deeplinkurl>https://data.mendeley.com/datasets/mcnfncf25t/1</deeplinkurl>
      </access>
    </dataset>
  </datasets>
</data>
